# Supplementary material for: The Immune Microenvironment Landscape of Pituitary NeuroEndocrine Tumors, a Transcriptomic Approach
Source: Genes (Basel). 2024 Apr 24;15(5):531. doi: 10.3390/genes15050531 (PMC11120841; doi:10.3390/genes15050531)
Supplement: Supplementary file 1 [file genes-15-00531-s001.zip]

Archive with 1 entries (1 files):
- genes-2957598-supplementary.pdf
